# Supplementary material for: Effects of Lactiplantibacillus plantarum GUANKE on Diphenoxylate-Induced Slow Transit Constipation and Gut Microbiota in Mice
Source: Nutrients. 2023 Aug 26;15(17):3741. doi: 10.3390/nu15173741 (PMC10490327; doi:10.3390/nu15173741)
Supplement: Supplementary file 1 [file nutrients-15-03741-s001.zip]

Archive with 1 entries (1 files):
- nutrients-2563190-supplementary.pdf
